# Supplementary material for: Maternal and Perinatal Outcome in a Contemporary Cohort of Patients with Portal Hypertension: A Single-Center Experience
Source: J Clin Med. 2023 Apr 24;12(9):3088. doi: 10.3390/jcm12093088 (PMC10179582; doi:10.3390/jcm12093088)
Supplement: Supplementary file 1 [file jcm-12-03088-s001.zip]

Archive with 1 entries (1 files):
- jcm-2239107-supplementary.pdf
